# Supplementary material for: A disassembly-driven mechanism explains F-actin-mediated chromosome transport in starfish oocytes
Source: eLife. 2018 Jan 19;7:e31469. doi: 10.7554/eLife.31469 (PMC5788506; doi:10.7554/eLife.31469)
Supplement: Supplementary file 1. [file elife-31469-supp1.zip]

Archive with 2 entries (2 files):
- Supplementary File 1.bib
- Supplementary File 1.tex
