# Supplementary material for: A disassembly-driven mechanism explains F-actin-mediated chromosome transport in starfish oocytes
Source: eLife. 2018 Jan 19;7:e31469. doi: 10.7554/eLife.31469 (PMC5788506; doi:10.7554/eLife.31469)
Supplement: Supplementary file 1. [file elife-31469-supp1.zip › Supplementary File 1.bib]

@article{marchetti2013hydrodynamics,
  title={Hydrodynamics of soft active matter},
  author={Marchetti, M Cristina and Joanny, Jean-Fran{\c{c}}ois and Ramaswamy, Sriram and Liverpool, Tanniemola B and Prost, Jacques and Rao, Madan and Simha, R Aditi},
  journal={Reviews of Modern Physics},
  volume={85},
  number={3},
  pages={1143},
  year={2013},
  publisher={APS}
}

@article{de1979scaling,
  title={Scaling concepts in polymer physics},
  author={de Gennes, Pierre-Giles},
  year={1979},
  publisher={Cornel University Press}
}

@article{hinner1998entanglement,
  title={Entanglement, elasticity, and viscous relaxation of actin solutions},
  author={Hinner, Bernard and Tempel, Markus and Sackmann, Erich and Kroy, Klaus and Frey, Erwin},
  journal={Physical Review Letters},
  volume={81},
  number={12},
  pages={2614},
  year={1998},
  publisher={APS}
}


@article{gardel2004elastic,
  title={Elastic behavior of cross-linked and bundled actin networks},
  author={Gardel, ML and Shin, JH and MacKintosh, FC and Mahadevan, L and Matsudaira, P and Weitz, DA},
  journal={Science},
  volume={304},
  number={5675},
  pages={1301--1305},
  year={2004},
  publisher={American Association for the Advancement of Science}
}


@article{mackintosh1995elasticity,
  title={Elasticity of semiflexible biopolymer networks},
  author={MacKintosh, FC and K{\"a}s, J and Janmey, PA},
  journal={Physical review letters},
  volume={75},
  number={24},
  pages={4425},
  year={1995},
  publisher={APS}
}

@article{lewis2014actin,
  title={Actin-myosin spatial patterns from a simplified isotropic viscoelastic model},
  author={Lewis, Owen L and Guy, Robert D and Allard, Jun F},
  journal={Biophysical journal},
  volume={107},
  number={4},
  pages={863--870},
  year={2014},
  publisher={Elsevier}
}

@article{membrado2011equations,
  title={Equations in curvilinear coordinates for fluids with non-constant viscosity},
  author={Membrado, M and Pacheco, AF},
  journal={Latin-American Journal of Physics Education},
  volume={5},
  number={4},
  pages={702--708},
  year={2011},
  publisher={Citeseer}
}

@book{leveque1992numerical,
  title={Numerical methods for conservation laws},
  author={LeVeque, Randall J},
  year={1992},
  publisher={Springer Science \& Business Media}
}

\cite{@article{hannezo2015cortical,
  title={Cortical instability drives periodic supracellular actin pattern formation in epithelial tubes},
  author={Hannezo, Edouard and Dong, Bo and Recho, Pierre and Joanny, Jean-Fran{\c{c}}ois and Hayashi, Shigeo},
  journal={Proceedings of the National Academy of Sciences},
  volume={112},
  number={28},
  pages={8620--8625},
  year={2015},
  publisher={National Acad Sciences}
}

@article{hawkins2011spontaneous,
  title={Spontaneous contractility-mediated cortical flow generates cell migration in three-dimensional environments},
  author={Hawkins, Rhoda J and Poincloux, Renaud and B{\'e}nichou, Olivier and Piel, Matthieu and Chavrier, Philippe and Voituriez, Rapha{\"e}l},
  journal={Biophysical Journal},
  volume={101},
  number={5},
  pages={1041--1045},
  year={2011},
  publisher={Elsevier}
}

@article{kruse2006contractility,
  title={Contractility and retrograde flow in lamellipodium motion},
  author={Kruse, K and Joanny, JF and J{\"u}licher, F and Prost, J},
  journal={Physical biology},
  volume={3},
  number={2},
  pages={130},
  year={2006},
  publisher={IOP Publishing}
}
