# Supplementary material for: A disassembly-driven mechanism explains F-actin-mediated chromosome transport in starfish oocytes
Source: eLife. 2018 Jan 19;7:e31469. doi: 10.7554/eLife.31469 (PMC5788506; doi:10.7554/eLife.31469)
Supplement: Supplementary file 1. [file elife-31469-supp1.zip › Supplementary File 1.tex]

\documentclass[utf8,aps,twocolumn,pre]{revtex4-1}
% Double line spacing
%\documentclass[utf8,aps,pre]{revtex4-1}
%\openup 0.5cm

\usepackage{graphicx}
\usepackage{epstopdf}
\DeclareGraphicsRule{.tif}{png}{.png}{`convert #1 `dirname #1`/`basename#1 .tif`.png}
\usepackage{listings}	
\usepackage{amssymb}
%\usepackage{epstopdf}
\usepackage{amsmath}
\usepackage{amsthm}
\usepackage[extension=xxx]{hyperref}
\usepackage{color}
%\usepackage{fullpage}
\usepackage[utf8]{inputenc}
%\usepackage{algpseudocode}
\usepackage{lipsum}


\def\ff{\mathcal{F}}   
\def\hh{\mathcal{H}}   
\def\be{\begin{equation}}   \def\ee{\end{equation}}
\def\bea{\begin{eqnarray}}   \def\eea{\end{eqnarray}}
 \def\rpi{R_\Pi}   
\newcommand*{\atensor}[1]{\bar{\bar{#1}}}
   
\begin{document}


\author{}
\title{ Supplementary Material \\
{\normalfont Visco-elastic model for F-actin network}}

\maketitle

%\begin{abstract}
%A closer look at the visco-elastic gel model of nuclear actin post NEBD in starfish oocyte.

%\end{abstract}

%\maketitle

\section{Active-gel theory}
The bulk behavior of an F-actin network can be described using visco-elastic gel theory \cite{kruse2006contractility,hawkins2011spontaneous,lewis2014actin,hannezo2015cortical}. The main assumption is that the  gel should remain continuous, i.e. the network should be percolated.
In addition, we assume here that filament orientation remains isotropic, allowing us to ignore the filament alignment. 
In starfish oocytes, the F-actin network contracts to the animal pole. However centrifugating an oocyte results in a centered F-actin network, that exhibit the same dynamics as asymmetric ones. For simplicity, we thus consider here an F-actin network centered around the origin and with spherical symmetry. We are interested in the evolution of the actin polymer that forms the meshwork, within a sphere of radius $R$. The spatial dimension is reduced to $r$, while time is noted $t$. 

\vspace{3mm}
%\section{Active-gel theory}

%Without loss of generality, we can renormalize actin concentration by the concentration at the boundary, i.e. $A(R)=1$.

The continuity equation for a gel of actin, of concentration $A(r,t)$, moving at speed $\mathbf{v}(r,t)$ and subject to a destruction rate $\Gamma(r,t)$ is :
\begin{eqnarray}
\frac{\partial A}{\partial t} + \mathbf{\nabla} . (\mathbf{v} A ) = - \Gamma  \label{continuity} 
\end{eqnarray}

For actin filaments that are depolymerizing from one end, it is convenient to note the density of filaments of length $L$ as $\rho(r,t,L)$.
We can write depolymerization as changes of $L$ and $\rho$. 
For example, let us consider an initial Gaussian size distribution :
\be
\label{gaussian} 
\rho(L) = \rho_0 e^{-\frac{(L_0-L)^2}{2 \Delta^2} }
\ee
If all the filaments depolymerize at the same speed $v_0$, which is constant in time, the probability distribution of filaments of length $L$ at a time $t < L_0 / v_0 $ is :
\be
\rho(L,t) = \rho_0 e^{-\frac{(L_0-v_0 t-L)^2}{2 \Delta^2} }
\ee
From this we could deduce the average number of filaments per unit volume as well as the average filament length. However with this approach, $L$ is an additional dimension along which we need to integrate the equations, in addition to $r$ and $t$. Numerically, one would need to integrate on three dimensions instead of two.

Instead we use a more coarse-grained description, only considering the average length of filaments $\bar{L}(r,t)$, from which the number of filaments per volume follows as $\rho_f = A /\bar{L}$. For an initial size distribution of filaments, $\rho_f$ decreases with time as filaments  depolymerize. Because only the initially long filaments survive at long time, the depolymerization per filament decreases with time. We can represent this phenomenologically by :

\bea 
\frac{ \partial \bar{L} }{\partial t} +\mathbf{ \nabla . } (\mathbf{ v} \bar{L}) = -  v_{depol}  \\
v_{depol} =  v_0 \frac{1+e^{{\lambda}/{\bar{L}_0}}}{1+e^{{\lambda}/{\bar{L}}} }
\eea
and in equation \ref{continuity}, we substitute $ \Gamma =\rho_f  v_{depol}$ :
\bea
\frac{ \partial A }{\partial t} + \mathbf{\nabla .} ( \mathbf{v} A ) = - \frac{A}{\bar{L}} v_{depol}
\eea

This approach simplifies the resolution of the problem, since we only need to integrate 3 equations over $r$ and $t$. Note that the effective disassembly rate is now $v_{depol}  / \bar{L}$, and this rate increases with time, as observed experimentally, because $\bar{L}$ decreases with time.
We can then define $ l = \bar{L} / L_0$ and write :
\bea
\frac{ \partial A }{\partial t} + \mathbf{\nabla .} ( \mathbf{v} A ) = - \frac{A}{l} k \label{renorm_dtA} \\
 \frac{ \partial l }{\partial t} + \mathbf{\nabla .} (\mathbf{v} l ) = -  k \label{renorm_dtL} \\
k =  k_0 \frac{1+e^{\lambda'}}{1+e^{\lambda'/l} } \label{kdepol}
\eea
The two parameters $k_{0}$ and $\lambda'$ are renormalized dimensionless parameters, and can thus be derived from the experimental fluorescence measurements, taken as a proxy of polymer mass as a function of time.
Moreover, note that equations \ref{renorm_dtA}-\ref{kdepol} are phenomenological but easy to integrate numerically. They were used here because it is  difficult to express analytically $\partial_t  \bar{L}$ uniquely as a function of $\bar{L}$ and $\Delta$. 
Our approach however usually provides a very good approximation both for $\bar{L}$ and  $\rho_f$, given a length distribution defined as in equation \ref{gaussian}.

\vspace{3mm}

The strain $\omega(r,t)$ should obey a continuity equation as well (see Appendix A for the definition of $\omega$) :
\begin{eqnarray}
\frac{\partial \omega}{\partial t} + \mathbf{\nabla} . (\mathbf{v} \omega ) = \Gamma_\omega ( 1 - \omega)
\label{renorm_dtw}
\end{eqnarray}

The strain should relax at least as fast as the concentration vanish, because disassembly releases stress. Therefore, following equation \ref{renorm_dtA}, we set : 
\be
\Gamma_\omega = \gamma_\omega \frac{k}{l},
\ee
in which $\gamma_\omega \ge 1$ is a constant.

At the boundary between the nucleus and the outside ($r=R$), we assume at any time a constant concentration $A(R, t)=A_R$. We also assume the newly produced actin to be strain free, i.e. $\omega(R, t)=1$.

\section{Stresses}

We based our modeling on Lewis, Guy, Allard, Biophys J. 2014 \cite{lewis2014actin}. They assume the contractile stress to be isotropic, the elastic stress to be neo-Hookean (see derivation in Appendix A), and the viscous stress to be due to actin-actin entanglements and the dynamics of connectors, rather than to fluid drag. With this assumption, stresses are induced by gradients of the velocity, rather than by a uniform translation in space. They write the stress $\sigma$ as : 
\bea
\sigma =  \eta ( \nabla \otimes \mathbf{v} + \nabla \otimes \mathbf{v}^T ) + \eta' \, \nabla . \mathbf{v} \mathbb{I} \hskip 10mm\nonumber
\\ +\; G (1 - \omega) \mathbb{I} + \sigma_c \mathbb{I}
\eea
In which $\eta$ is the shear viscosity, $\eta'$ the second coefficient of the viscosity, $G$ the bulk elastic modulus, and $\sigma_c$ is the contractile stress. 

\subsection{Elastic stress}
See Appendix A for the derivation of the elastic stress $\sigma_\omega$. Note that we assume by tradition $G= G_0 A^g$ with $g=\{1,2\}$ \cite{mackintosh1995elasticity,gardel2004elastic,hinner1998entanglement,de1979scaling}.

\subsection{Viscous stress}
We assume inertia to be negligible, leading to stress balance, i.e. $\nabla . \sigma = 0$. In spherical geometry, we can write the gradient of the viscous stress along the radial direction, using $\mathbf{v}=v\, \mathbf{u_r}$, where $v(r)$ is the scalar speed in the radial direction \cite{membrado2011equations} :
\bea
%\nabla \sigma_v =  \partial_r \left( (2 \eta + \eta' ) \nabla . \mathbf{v} \right)  + 2 \partial_r v \partial_r \eta
\nabla \sigma_v =  \partial_r \left[ (2 \eta + \eta' ) \frac{1}{r^2} \partial_r (r^2 v) \right] \nonumber
+  2 \partial_r v \partial_r \eta 
\label{viscous_stress_grad}
\eea
In \cite{lewis2014actin}, the viscosities are constant and thus there is one effective viscosity $\bar{\eta}=2 \eta+\eta'$. However, the viscosities should depend on the concentration of actin $A$, and thus upon $r$. 
Let us call $\nabla \tilde{\sigma}$ the stress gradient excluding viscous stress, i.e. $\tilde{\sigma} = \sigma_c + G(1-\omega)$. From equation \ref{viscous_stress_grad}, we can write :
\bea 
0 = \frac{\nabla \tilde{\sigma}}{\bar{\eta}} + \frac{2 v}{r} \left( \frac{\partial_r \bar{\eta}}{\bar{\eta}} - \frac{1}{r} \right) \hskip 25mm \nonumber \\
+\;\partial_r v \left( 2 \frac{\partial_r \eta}{\bar{\eta}} + \frac{\partial_r \bar{\eta}}{\bar{\eta}} + \frac{2}{r} \right) + \partial_r^2 v \label{grad_stress}
\eea
In general, we will assume that the viscosity is a power law of the actin concentration, i.e. $\bar{\eta} = \eta_0 A^\mu$, with $\mu = \{1,2\}$. 

\subsection{Contractile stress}
For depolymerization-driven contractility (model D), we assume the contractile stress to be proportional to the depolymerization speed times the number of filament ends per unit volume $\rho_f$:
\be
\sigma_c^D= - C k_{0} \frac{A}{l}, \label{stress_modelD}
\ee
where $C$ is a constant.
For motor-driven contractility (model M), we adopted the usual assumption that the contractile stress should be proportional to the concentration (or concentration squared) of actin :
\be
\sigma_c^M= - C A^m, \label{stress_modelM}
\ee
where $C$ is a constant, and $m$ is $1$ or $2$ \cite{marchetti2013hydrodynamics,hannezo2015cortical,lewis2014actin}.

\subsection{Adhesion}
To complete the model, we need to specify a boundary condition. Experiments show that the F-actin network is connected the actin shell at the nuclear envelope remnants (Fig. 2A). Therefore, we introduce an adhesion term at the boundary. We assume this adhesion to be of the same origin as the contractile stress :
\bea 
\sigma_{adh} = \epsilon \, \sigma_c
\eea
At the boundary, we assume a zero stress condition.  The elastic stress is zero because $\omega(R,t)=1$, and we thus have :
\bea
\bar{\eta}\, \partial_r v + \sigma_c =\epsilon \, \sigma_c
\eea
This allows us to determine $\partial_r v$ at the boundary $r=R$. 


\section{Numerical integration}
To solve actin dynamics, we first determine  $k_{0}$ and $\lambda'$  from the fluorescence data. We then integrate Eqs. \ref{renorm_dtA}, \ref{renorm_dtL}, and \ref{renorm_dtw}, substituting $\sigma_c$ in Eq. \ref{grad_stress} with Eq. \ref{stress_modelD} for model D and Eq. \ref{stress_modelM} for model M. In practice, we normalize all distances by $R$.

First, we need to find the velocity $v$ for all time values, and then apply the conservation laws using the computed velocity. 
We note that the geometry imposes $v(0)=0$, but $\partial_r v (0)$, the velocity gradient in the center,  is not known. We found it easier to integrate starting from the outer boundary. Given values for $v(R)$ and $\partial_r v(R)$, we integrate from $r=R$ to $r=0$. We then refine $v(R)$ by a shooting algorithm until we reach $v(0)=0$. $\partial_r v(R)$ is similarly determined by the condition that the stress should vanish at the outer boundary $R$.


\subsection{Velocity}
From equation \ref{grad_stress}, we can integrate the velocity spatially (for a given time) using a Euler scheme from $r=R$ to $r=0$:
\bea
v_{n-1} = \frac{- v_{n+1} (1+Y_n) + X_n}{1-Y_n}  \label{integr_v}
\eea
with:
\bea
X_n = 2 v_n - \frac{\nabla \tilde{\sigma}}{\bar{\eta}} \delta^2 - 2 \frac{v_n}{r}\delta  \left( \frac{\bar{\eta}_{n+1} - \bar{\eta}_{n-1}}{2 \bar{\eta}_n} - \frac{\delta}{r} \right)  \nonumber \\
Y_n = \frac{\eta_{n+1} - \eta_{n-1}}{2 \bar{\eta}_n} + \frac{\bar{\eta}_{n+1} - \bar{\eta}_{n-1}}{4\bar{\eta}_n} + \frac{\delta}{r}  \nonumber
\eea
Here $n$ is the spatial index and $\delta$ is the spatial discretisation parameter ($r \approx n \delta$).
Assuming $\bar{\eta} \propto \eta$, we can write, with $\phi \ge 1$ :
\bea 
Y_n = \phi \frac{\bar{\eta}_{n+1} - \bar{\eta}_{n-1}}{4\bar{\eta}_n} + \frac{\delta}{r}
\eea
%In which $1 \ge \gamma$. For simplicity, we chose $\gamma=1$.
%\begin{itemize}
%\item Other values of $\gamma$ seem to give the same results. The model doesn't seem very sensitive to $\gamma$, which means fitting it is not very efficient.
%\end{itemize}

As we mentioned, we determine $\partial_r v(R)$ by the stress balance at the boundary, while $v(R)$ is found by a shooting algorithm such that $v(0)=0$. The slowest part of this numerical computation is therefore finding $v(R)$ as $v$ has to be integrated several times for a single timestep, in order to converge to $v(0)=0$. Assuming $\bar{\eta} = \eta_0 A^\mu$, we renormalize all stresses by $\eta_0$.

\subsection{Filament length, concentration, strain}
Once $v$ is determined, we can integrate equations \ref{renorm_dtL}, \ref{renorm_dtA} and \ref{renorm_dtw} using a Lax-Friedrichs algorithm \cite{leveque1992numerical}. While it introduces an effective diffusion, this is necessary to obtain a stable convection ; moreover, diffusion is very likely to take place in the cell.
In practice, we renormalize $A$ by $A_R$ and $t$ by $1/k_0$.

\section{Fitting Procedures}

To fit an experiment, we first fit $\lambda'$ and $k_0$ from the fluorescence intensity of the contracting F-actin network. In practice, we use MATLAB's optimisation routines to minimize the difference between the measured actin fluorescence and the result from integrating equation \ref{renorm_dtL}. 

\vspace{3mm}

To predict the consequences of a perturbation, we need to first fit the visco-elastic parameters from the control experiment. We chose to address two limiting models : 
\begin{itemize}
\item Purely viscous \\
In this model there is no elasticity, but we take into account the two viscosities, i.e. we make no assumption on $\phi$ (besides $\phi \ge 1$), while we assumed $G_0=0$ (and $\gamma_\omega$ to be irrelevant).
\item Visco-elastic \\
In this model, to limit the number of parameters, we took into account only one viscosity, i.e. $\phi=1$, and we made no assumption on $G_0$ and $\gamma_\omega$, besides $\gamma_\omega>1$.
\end{itemize}

\vspace{3mm}

Here we aimed at fitting the control experiments and predicting the response to perturbation. Therefore, we use the value of $k_0$ determined experimentally for the control. We start from a homogeneous initial concentration $A(r, 0)=1$ and maintain the boundary condition $A(R, t)=1$ for all times. We then need to determine the value of the visco-elastic parameters. Note that every quantity is renormalized by the viscosity $\eta_0$.

To fit the control experiments, we aim at minimizing the distance between $\alpha(t)$ in simulations and in experiments. For this, we randomly scanned the parameter space for each parameter, sampling up to 400000 parameter sets. This allowed us to identify the best parameters sets fitting the experimental contraction rates. We then predict perturbations using the best parameter sets.


\subsection{Fitting the visco-elastic model}

For each control experiment, we fitted the experimental data to obtain the parameters: 

\begin{itemize}
\item $C'=C/\eta_0 k_0$ the magnitude of the contractile stress
\item $G_0'=G_0/ \eta_0 k_0$ the magnitude of the elastic stress
\item $\epsilon$ the adhesion at the boundary ($0\le \epsilon \le 1$)
\item $\gamma_\omega = \Gamma_\omega / \Gamma$ the ratio of strain relaxation to actin disassembly
\end{itemize}
Additionally, we had 3 discrete parameters :
\begin{itemize}
\item $g=\{1,2\}$ such as $G=G_0 A^g$
\item $\mu=\{1,2\}$ such as $\bar{\eta}=\eta_0 A^\mu$
\item $m=\{1,2\}$ such as $\sigma_c^M=-C A^m$
\end{itemize}
Note that in the depolymerization-driven model, we always asssumed $m=1$. 
In both models, a range of parameter values can fit the experimental contraction rates. However, for both models, within these ranges, the ratio of effective contractility ($C'/\epsilon$) over effective elasticity ($G_0'/\gamma_\omega$) is nearly constant (supplementary figure S5B). The best fitting parameter sets of model D all predict the same linear dependence of contraction $\alpha_0$ as a function of depolymerization $k_0$ (supplementary figure S5A). The best fitting parameters for model M systematically predict a wrong relation between $\alpha_0$ and $k_0$ (supplementary figure S5A).

\subsection{Fitting the purely viscous model}

\paragraph*{ Fitting parameters}
\begin{itemize}
\item $C'=C/\eta_0 k_0$ the magnitude of the contractile stress
\item $\epsilon$ the adhesion at the boundary ($0\le \epsilon \le 1$)
\item $\phi$ the ratio of strain viscosities $\phi \bar{\eta} =\bar{\eta}+2 \eta$
\end{itemize}
Additionally, we had 2 discrete parameters :
\begin{itemize}
\item $\mu=\{1,2\}$ such as $\bar{\eta}=\eta_0 A^\mu$
\item $m=\{1,2\}$ such as $\sigma_c^M=-C A^m$
\end{itemize}

\paragraph*{ Results} The best fitting parameter sets of model D all predict the same linear dependence of contraction $\alpha_0$ as a function of depolymerization $k_0$ (supplementary figure S5A). The best fitting parameters for model M systematically predict a wrong relation between $\alpha_0$ and $k_0$ (supplementary figure S5A).


\section*{APPENDIX A -- Elastic stress}
Let $\atensor{F} = \partial \mathbf{x}  / \partial \mathbf{S}$ be the deformation gradient tensor ($x$:Eulerian coordinate, $S$:Lagrangian coordinate), and $J = det(\atensor{F})$.  Let us call $W(I_1,I_2,J)$ the elastic energy density. 
Note that because we assumed central symmetry, deformations can only occur along $r$. This means that we can write :
\[
\atensor{F}= \left( \begin{array}{ccc}
\nu & 0 & 0 \\
0 & 1 & 0 \\
0 & 0 & 1 \end{array} \right)
\]
As a consequence, $J=\nu$ and $I_1=\nu^2+2 \, ; \, I_2 = 2 \nu^2 +1$. This means that $W$ is a function of $J$ only. 

\subsubsection*{Neo-Hookean compressible material}
For such a material, the energy density usually reads $W(I_1,I_2,J)=C_1 (I_1 - 3) + D_1 (J-1)$, where $C_1$ and $D_1$ are the shear and bulk modulus respectively. In the axisymmetric case, calling $G=C_1 + D_1$, we find :
\begin{eqnarray}
W = G (J^2 - 1)
\end{eqnarray}
We will use another neo-Hookean formulation in our case. Indeed, while we want to have $W \sim G (J^2 - 1)$ for small deformations ($J\rightarrow 1$), it is more physical to have $W\rightarrow \infty$ when $J\rightarrow 0$ (i.e. the energy diverges for an infinitely compressed material). We therefore use :
\begin{eqnarray}
W = G (J - \ln(J) - 1)
\end{eqnarray}

Let us compute the first Kirchoff-Piola stress tensor $\atensor{P}_{ij}=\partial W / \partial \atensor{F}_{ij}$ :
\begin{eqnarray}
\atensor{P}= G \left( 1 -\frac{1}{J} \right) J \atensor{F}^{-T}
\end{eqnarray}

Let us  compute the Cauchy stress $\atensor{\sigma}_\omega = J^{-1} \atensor{P} \atensor{F}^T$ :
\begin{eqnarray}
\atensor{\sigma}_\omega = G \left(1 -\frac{1}{J}  \right) \atensor{1}
\end{eqnarray}
In the following, we will use $\omega=1/J$ as the measure of local volume changes for convenience.

\vspace{2mm}
We finally write the time evolution of the stress. From the identity
\begin{eqnarray}
\frac{d}{dt} det(\atensor{F}) = det(\atensor{F}) tr\left( \atensor{F}^{-1} \frac{d \atensor{F}}{dt} \right),
\end{eqnarray}
we derive :
\begin{eqnarray}
\frac{\partial}{\partial t} J + \mathbf{v}.\mathbf{\nabla} J = ( \mathbf{\nabla} . \mathbf{v} ) J
\end{eqnarray}
Using $\omega=1/J$ with a decay rate $\Gamma_\omega$, we obtain :
\begin{eqnarray}
\frac{\partial \omega}{\partial t} + \mathbf{\nabla} . (\mathbf{v} \omega) = \Gamma_\omega ( 1 - \omega)
\end{eqnarray}

%\bibliographystyle{unsrt}
%\bibliographystyle{cell}
\bibliographystyle{plain}
\bibliography{bibtex_refs}


\end{document}
